# Supplementary material for: The prevalence of sarcopenia in spondyloarthritis patients: a meta-analysis
Source: Arthritis Res Ther. 2024 Mar 16;26:72. doi: 10.1186/s13075-024-03299-5 (PMC10943775; doi:10.1186/s13075-024-03299-5)
Supplement: Supplementary file 1 — Supplementary Material 1. [file 13075_2024_3299_MOESM1_ESM.xlsx]

## Sheet: Sheet3
Table 3. Quality assessment of studies included
Study	1	2	3	4	5	6	7	8	9	10	11
Aguiar 2014	HR	HR	HR	HR	LR	HR	HR	LR	LR	LR	High risk
Barone 2018	HR	HR	LR	LR	LR	HR	LR	LR	LR	LR	Moderate risk
Barros 2012	HR	HR	HR	HR	LR	LR	LR	LR	LR	LR	Moderate risk
Fitzgerald 2017	HR	HR	HR	HR	LR	HR	HR	LR	LR	LR	High risk
Kavadichanda 2022	HR	HR	LR	LR	LR	LR	HR	LR	LR	LR	Low risk
Krajewska 2017	HR	HR	HR	HR	LR	LR	LR	LR	LR	LR	Moderate risk
Leite 2020	HR	HR	HR	HR	LR	HR	HR	LR	LR	LR	High risk
Maghraoui 2016	HR	HR	HR	LR	LR	LR	LR	LR	LR	LR	Moderate risk
Merle 2023	HR	HR	LR	LR	LR	LR	LR	LR	LR	LR	Low risk
Neto 2022	HR	HR	HR	LR	LR	LR	LR	LR	LR	LR	Moderate risk
Paccou 2020	HR	HR	HR	HR	LR	LR	LR	LR	LR	LR	Moderate risk
Sequeira 2013	HR	HR	HR	LR	LR	HR	HR	LR	LR	LR	High risk
Song 2017	HR	HR	HR	LR	LR	LR	LR	LR	LR	LR	Moderate risk
Soto 2023	HR	HR	HR	LR	LR	LR	HR	LR	LR	LR	Moderate risk
Tournadre 2017	HR	HR	HR	HR	LR	LR	LR	LR	LR	LR	Moderate risk
Younis 2021	HR	LR	LR	LR	LR	LR	LR	LR	LR	LR	Low risk
Studies were assessed using a modified version of Hoy et al. The questions were:
1.Was the study’s target population a close representation of the national population in relation to relevant variables, e.g. age, sex, occupation?
2.Was the sampling frame a true or close representation of the target population?
3.Was some form of random selection used to select the sample, OR, was a census undertaken?
4.Was the likelihood of non-response bias minimal?
5.Were data collected directly from the subjects (as opposed to proxy)?
6.Was an acceptable case definition used in the study?
7.Was the study instrument that measured the parameter of interest (e.g. prevalence of low back pain) shown to have reliability and validity (if necessary)?
8.Was the same mode of data collection used for all subjects?
9.Was the length of the shortest prevalence period for the parameter of interest appropriate?
10. Were the numerator(s) and denominator(s) for the parameter of interest appropriate?
11.Summary item on the overall risk of study bias (overall).
HR: higher risk, U: unclear; LR: low risk. ≥8 LR=low risk, 6–7 LR=moderate risk, ≤5 LR=high risk
